# Supplementary material for: MUSiCC: a marker genes based framework for metagenomic normalization and accurate profiling of gene abundances in the microbiome
Source: Genome Biol. 2015 Mar 25;16(1):53. doi: 10.1186/s13059-015-0610-8 (PMC4391136; doi:10.1186/s13059-015-0610-8)
Supplement: Additional file 1: Table S1. — List of 76 Universal single-copy genes (USiCGs). USiCGs were defined as KEGG Orthology groups (KOs) that appear in at least 2,313 (91.5%) of bacterial and archaeal genomes in KEGG. This threshold was selected based on the list of markers in PhyloSift (http://phylosift.wordpress.com/tutorials/scripts-markers/). [file 13059_2015_610_MOESM1_ESM.xlsx]

## Sheet: S1 - USCGs
Table S1. List of 76 Universal single-copy genes (USiCGs). USiCGs were defined as KEGG Orthology groups (KOs) that appear in at least 2313 (91.5%) of bacterial and archaeal genomes in KEGG. This threshold was selected based on the list of markers in PhyloSift (http://phylosift.wordpress.com/tutorials/scripts-markers/)
KO	#species	#genes	average copy-number	std copy-number	Phylosift Marker?
K00133	2319	2497	1.07676	0.277373
K00789	2347	2552	1.08735	0.309755
K00927	2422	2469	1.01941	0.140936
K00939	2464	2628	1.06656	0.279989
K01689	2414	2573	1.06587	0.303678
K01803	2417	2616	1.08233	0.30081
K01866	2476	2627	1.06099	0.244364
K01867	2477	2714	1.09568	0.295581
K01868	2470	2634	1.0664	0.257028
K01869	2477	2541	1.02584	0.161208
K01870	2465	2528	1.02556	0.157844
K01872	2474	2511	1.01496	0.124686
K01873	2487	2510	1.00925	0.0957405
K01874	2473	2601	1.05176	0.249088
K01875	2480	2534	1.02177	0.154042
K01876	2478	2527	1.01977	0.139251
K01881	2479	2597	1.0476	0.214848
K01883	2446	2509	1.02576	0.161001
K01887	2460	2559	1.04024	0.200666
K01889	2482	2515	1.0133	0.118027
K01890	2460	2466	1.00244	0.0493362
K01892	2472	2550	1.03155	0.174843
K01937	2388	2404	1.0067	0.081597
K02357	2318	2321	1.00129	0.0359597
K02519	2313	2322	1.00389	0.0622703	yes
K02528	2464	2499	1.0142	0.118357
K02600	2468	2480	1.00486	0.0751748
K02601	2462	2562	1.04062	0.267377
K02835	2323	2327	1.00172	0.0414691
K02838	2324	2328	1.00172	0.0414602
K02863	2476	2479	1.00121	0.0347944	yes
K02864	2466	2469	1.00122	0.0348649	yes
K02867	2479	2493	1.00565	0.0801556	yes
K02871	2479	2483	1.00161	0.0401447	yes
K02874	2470	2478	1.00324	0.0568303	yes
K02876	2483	2486	1.00121	0.0347454	yes
K02878	2326	2330	1.00172	0.0414424	yes
K02879	2315	2320	1.00216	0.0464338
K02881	2474	2477	1.00121	0.0348085	yes
K02884	2315	2318	1.0013	0.035983
K02886	2484	2489	1.00201	0.044829	yes
K02887	2325	2327	1.00086	0.0293231
K02890	2475	2480	1.00202	0.0449103	yes
K02892	2467	2472	1.00203	0.0449829
K02895	2465	2475	1.00406	0.0635765	yes
K02904	2435	2438	1.00123	0.0350859	yes
K02906	2483	2490	1.00282	0.0530316	yes
K02926	2329	2335	1.00258	0.0507019	yes
K02931	2477	2480	1.00121	0.0347874	yes
K02933	2482	2485	1.00121	0.0347524	yes
K02946	2466	2473	1.00284	0.0532137	yes
K02948	2460	2465	1.00203	0.0450468	yes
K02950	2461	2470	1.00366	0.0603751	yes
K02952	2475	2479	1.00162	0.0401771	yes
K02956	2462	2467	1.00203	0.0450285	yes
K02961	2456	2461	1.00204	0.0450834	yes
K02965	2461	2466	1.00203	0.0450377	yes
K02967	2479	2482	1.00121	0.0347734	yes
K02982	2484	2488	1.00161	0.0401044	yes
K02986	2485	2565	1.03219	0.185445
K02988	2477	2480	1.00121	0.0347874	yes
K02992	2472	2480	1.00324	0.0568074	yes
K02994	2483	2486	1.00121	0.0347454	yes
K02996	2477	2481	1.00161	0.0401609	yes
K03040	2320	2361	1.01767	0.138175
K03076	2465	2575	1.04462	0.208476
K03106	2435	2438	1.00123	0.0350859
K03110	2438	2441	1.00123	0.0350643
K03438	2322	2350	1.01206	0.109171
K03470	2350	2364	1.00596	0.0769706
K03664	2317	2324	1.00302	0.0548937
K03687	2373	2450	1.03245	0.188745
K03702	2318	2323	1.00216	0.0464038
K06942	2460	2493	1.01341	0.115065
K09903	2458	2495	1.01505	0.121788
K10773	2348	2499	1.06431	0.289931
