# Supplementary material for: MUSiCC: a marker genes based framework for metagenomic normalization and accurate profiling of gene abundances in the microbiome
Source: Genome Biol. 2015 Mar 25;16(1):53. doi: 10.1186/s13059-015-0610-8 (PMC4391136; doi:10.1186/s13059-015-0610-8)
Supplement: Additional file 5: Table S2. — List of gene-specific properties. Gene-specific properties were calculated for each KO based on the set of genes that map to it in KEGG. Conservation properties were calculated using the MAFFT algorithm. [file 13059_2015_610_MOESM5_ESM.xlsx]

## Sheet: S2 - Gene-Level features
Table S2. List of gene-specific Properties. Gene-specific Properties were calculated for each KO based on the set of genes that map to it in KEGG. Conservation Properties were calculated using the MAFFT algorithm.
Property	Correlation with median abundance of USCG	p-value	Property description
KEGG Properties
Avg length	-0.622802	1.88704e-09	KO gene length: average
Std length	-0.590895	1.91812e-08	KO gene length: standard deviation (STD)
Std length/Avg length	-0.114997	0.322571	standard deviation divided by average
#species	0.345683	0.002224	Appearing in how many species in KEGG
#genes	-0.007288	0.95018	Total number of ortholog genes in KEGG
avg-genes-per-species	-0.3427	0.002442	Average genes per species (average copy number)
std-genes-per-species	-0.336901	0.002921	STD genes per species (STD copy number)
Conservation Properties
length of alignment	0.129384	0.265304	Length of a multiple sequence alignment of all KO genes
%min_0.05	-0.639507	5.03115e-10	Percentage of bases with conservation 0.05 or higher
%min_0.1	-0.628529	1.21013e-09	Percentage of bases with conservation 0.1 or higher
%min_0.2	-0.595497	1.39439e-08	Percentage of bases with conservation 0.2 or higher
%min_0.3	-0.556904	1.74687e-07	Percentage of bases with conservation 0.3 or higher
%min_0.4	-0.524502	1.15449e-06	Percentage of bases with conservation 0.4 or higher
%min_0.5	-0.496702	5.02692e-06	Percentage of bases with conservation 0.5 or higher
mean_cons	0.179048	0.121726	Average base conservation in multiple seq alignment
med_cons	-0.059925	0.607102	Median base conservation in multiple seq alignment
q1	-0.084898	0.465892	Value of the 10% quantile in conservation values
q2	-0.190522	0.09924	Value of the 20% quantile in conservation values
q3	-0.14158	0.222479	Value of the 30% quantile in conservation values
q4	-0.088718	0.445996	Value of the 40% quantile in conservation values
q5	-0.059925	0.607102	Value of the 50% quantile in conservation values (median)
q6	-0.011566	0.921011	Value of the 60% quantile in conservation values
q7	0.036965	0.751225	Value of the 70% quantile in conservation values
q8	0.05486	0.637863	Value of the 80% quantile in conservation values
q9	0.2212	0.054823	Value of the 90% quantile in conservation values
GC content Properties
GC_Max	-0.585754	2.72322e-08	Maximal GC content in all KO genes
GC_Min	0.040809	0.726329	Minimal GC content in all KO genes
GC_Mean	-0.410454	0.000230834	Average GC content in all KO genes
GC_Median	-0.527216	9.92984e-07	Median GC content in all KO genes
GC_Std	-0.790148	2.15018e-17	Standard deviation of GC content in all KO genes
GC_MAD	-0.768564	5.27488e-16	Median absolute deviation of GC content in all KO genes
Annotation Properties
Recall_normByKOtop20	0.188489	0.102968	Rogan and Borenstein, Submitted
Precision_normByKOtop20	0.483522	9.66389e-06	Rogan and Borenstein, Submitted
Recall_highestGenes	-0.100971	0.385463	Rogan and Borenstein, Submitted
Precision_highestGenes	0.309778	0.006466	Rogan and Borenstein, Submitted
