# Supplementary material for: MUSiCC: a marker genes based framework for metagenomic normalization and accurate profiling of gene abundances in the microbiome
Source: Genome Biol. 2015 Mar 25;16(1):53. doi: 10.1186/s13059-015-0610-8 (PMC4391136; doi:10.1186/s13059-015-0610-8)
Supplement: Additional file 6: Table S3. — List of 72 semi-Universal single-copy genes (USiCGs). Semi-USiCGs were defined as KOs that appear in at least 2,148 (85%) of bacterial and archaeal genomes in KEGG, but did not reach the USiCGs threshold of 2,313 (91.5%) genomes. [file 13059_2015_610_MOESM6_ESM.xlsx]

## Sheet: S3 - semi-USCGs
Table S3. List of 72 semi-Universal single-copy genes (USiCGs). semi-USiCGs were defined as KOs that appear in at least 2148 (85%) of bacterial and archaeal genomes in KEGG, but did not reach the USiCGs threshold of 2313 (91.5%) genomes.
KO	#species	#genes	average copy-number	std copy-number
K00057	2204	2297	1.0422	0.201082
K00075	2202	2280	1.03542	0.189738
K00215	2202	2406	1.09264	0.378368
K00554	2294	2301	1.00305	0.0551675
K00566	2258	2404	1.06466	0.261687
K00604	2281	2496	1.09426	0.312555
K00762	2201	2337	1.06179	0.251899
K00773	2222	2278	1.0252	0.156775
K00791	2241	2286	1.02008	0.140306
K00800	2214	2304	1.04065	0.231248
K00806	2201	2304	1.0468	0.21969
K00859	2260	2265	1.00221	0.0469944
K00942	2253	2346	1.04128	0.198977
K00962	2183	2188	1.00229	0.0709648
K01000	2219	2233	1.00631	0.079197
K01056	2306	2364	1.02515	0.15662
K01591	2181	2223	1.01926	0.137459
K01736	2214	2265	1.02304	0.150049
K01756	2220	2313	1.04189	0.231678
K01810	2162	2252	1.04163	0.217526
K01925	2212	2231	1.00859	0.0923016
K01929	2167	2208	1.01892	0.139621
K01939	2230	2346	1.05202	0.226117
K02313	2281	2423	1.06225	0.248822
K02316	2303	2345	1.01824	0.157679
K02335	2302	2494	1.08341	0.27968
K02338	2311	2412	1.0437	0.228477
K02343	2289	2458	1.07383	0.264874
K02493	2270	2370	1.04405	0.207394
K02518	2293	2423	1.05669	0.256359
K02520	2282	2320	1.01665	0.134668
K02563	2217	2283	1.02977	0.212467
K02834	2297	2301	1.00174	0.0417028
K02836	2153	2157	1.00186	0.043073
K02888	2292	2294	1.00087	0.0295334
K02899	2312	2314	1.00087	0.0294054
K02902	2269	2428	1.07007	0.287802
K02911	2201	2283	1.03726	0.194171
K02916	2255	2257	1.00089	0.0297746
K02935	2308	2313	1.00217	0.046504
K02939	2303	2305	1.00087	0.0294628
K02959	2309	2311	1.00087	0.0294245
K02963	2293	2378	1.03707	0.188973
K02968	2268	2270	1.00088	0.0296891
K02990	2306	2307	1.00043	0.0208243
K03043	2246	2255	1.00401	0.063189
K03046	2241	2320	1.03525	0.186862
K03073	2232	2241	1.00403	0.0633861
K03075	2238	2243	1.00223	0.0472244
K03101	2276	2464	1.0826	0.379977
K03177	2253	2273	1.00888	0.0984391
K03218	2185	2213	1.01281	0.1125
K03501	2151	2165	1.00651	0.0912673
K03524	2292	2380	1.03839	0.194446
K03531	2282	2420	1.06047	0.252697
K03536	2170	2174	1.00184	0.0429042
K03544	2225	2265	1.01798	0.136241
K03545	2284	2292	1.0035	0.0590922
K03550	2260	2264	1.00177	0.0420424
K03551	2266	2270	1.00177	0.0419867
K03553	2288	2330	1.01836	0.140629
K03595	2148	2157	1.00419	0.0646091
K03596	2308	2314	1.0026	0.0509315
K03685	2292	2340	1.02094	0.149194
K03703	2311	2346	1.01514	0.122156
K03723	2179	2204	1.01147	0.110747
K03977	2306	2310	1.00173	0.0416215
K03979	2308	2310	1.00087	0.0294309
K04066	2204	2210	1.00272	0.0521166
K04075	2259	2263	1.00177	0.0420517
K06187	2212	2215	1.00136	0.0368105
K07447	2214	2215	1.00045	0.0212526
