# Supplementary material for: MUSiCC: a marker genes based framework for metagenomic normalization and accurate profiling of gene abundances in the microbiome
Source: Genome Biol. 2015 Mar 25;16(1):53. doi: 10.1186/s13059-015-0610-8 (PMC4391136; doi:10.1186/s13059-015-0610-8)
Supplement: Additional file 7: Table S4. — List of clusters of genomically co-occuring genes. Each cluster represents a set of KEGG orthology groups (KOs) that all have pairwise Jaccard similarity of 95% or more across KEGG genomes. Size: number of KOs in the cluster; Median R^2: the median proportion of variability in cluster abundance explained by a USiCGs-based model, across all HMP stool samples. [file 13059_2015_610_MOESM7_ESM.xlsx]

## Sheet: S4 - Correlog clusters
Table S4. List of clusters of genomically co-occuring genes. Each cluster represents a set of KEGG orthology groups (KOs) that all have pairwise Jaccard similarity of 95% or more across KEGG genomes. Size: number of KOs in the cluster; Median R^2: the median proportion of variability in cluster abundance explained by a USiCGs-based model, across all HMP stool samples.
Cluster	size	Median R^2	KOs in the cluser
1	8	0.32272	K02108;K02109;K02110;K02111;K02112;K02113;K02114;K02115
2	5	0.268084	K00347;K00348;K00349;K00350;K00351
3	9	0.256116	K02387;K02388;K02389;K02390;K02396;K02397;K02406;K02408;K02556
4	7	0.230894	K06012;K06379;K06390;K06394;K06399;K06405;K06406
5	19	0.161292	K00600;K00981;K01265;K01409;K01462;K01491;K01972;K02340;K02355;K02356;K02358;K02470;K03111;K03217;K03424;K03686;K03798;K04043;K06180
6	11	0.159017	K01265;K01409;K01972;K02356;K02358;K02470;K03111;K03424;K03671;K03686;K03798
7	6	0.155619	K06379;K06382;K06390;K06398;K06406;K06407
8	20	0.144342	K00655;K00981;K01265;K01409;K01462;K01491;K01972;K02340;K02355;K02356;K02358;K02470;K03111;K03217;K03424;K03686;K03798;K04043;K06180;K07056
9	6	0.141831	K06012;K06383;K06390;K06391;K06394;K06406
10	5	0.135709	K00134;K01783;K02356;K03424;K11753
11	21	0.118326	K00134;K00981;K01265;K01409;K01462;K01491;K01972;K02340;K02355;K02356;K02358;K02470;K02909;K03111;K03217;K03424;K03625;K03686;K03798;K04043;K06180
12	5	0.110641	K02117;K02118;K02120;K02121;K02124
13	11	0.081844	K02387;K02388;K02389;K02390;K02392;K02396;K02408;K02410;K02419;K02420;K02556
14	8	0.074784	K03645;K03764;K05803;K07751;K07773;K09893;K09894;K09899
15	6	0.063388	K03764;K05590;K07479;K07773;K09894;K09899
16	6	0.062036	K03403;K03428;K04037;K04038;K04039;K04040
17	5	0.059891	K03764;K07773;K09894;K09899;K09904
18	6	0.036787	K05780;K05781;K06163;K06164;K06165;K06166
19	10	0.034367	K01265;K01409;K02355;K02358;K02470;K02909;K02913;K02954;K03686;K04043
20	5	0.017263	K02117;K02118;K02120;K02123;K02124
21	6	-0.08497	K05559;K05560;K05561;K05562;K05563;K05564
22	11	-0.13352	K02387;K02388;K02389;K02390;K02396;K02408;K02410;K02416;K02419;K02420;K02556
23	5	-0.248597	K12368;K12369;K12370;K12371;K12372
24	9	-0.455813	K00330;K00331;K00337;K00338;K00339;K00340;K00341;K00342;K00343
25	6	-1.32592	K00013;K00765;K00817;K01814;K02500;K02501
