# Supplementary material for: MUSiCC: a marker genes based framework for metagenomic normalization and accurate profiling of gene abundances in the microbiome
Source: Genome Biol. 2015 Mar 25;16(1):53. doi: 10.1186/s13059-015-0610-8 (PMC4391136; doi:10.1186/s13059-015-0610-8)
Supplement: Additional file 10: Table S5. — List of bacterial genomes used in simulated samples. [file 13059_2015_610_MOESM10_ESM.xlsx]

## Sheet: 54 - Simulated communities
Table S5. List of bacterial genomes used in simulated samples
KEGG genome	Description
avd	Azotobacter vinelandii CA6
avl	Azotobacter vinelandii CA
avn	Azotobacter vinelandii DJ
bam	Burkholderia ambifaria AMMD
bct	Burkholderia cepacia
bmj	Burkholderia multivorans ATCC 17616 (Tohoku)
bmu	Burkholderia multivorans ATCC 17616 (JGI)
bpl	Burkholderia pseudomallei 1106a
bpq	Burkholderia pseudomallei BPC006
bpz	Burkholderia pseudomallei 1026b
btd	Burkholderia thailandensis MSMB121
cti	Cupriavidus taiwanensis
gca	Gallionella capsiferriformans
har	Herminiimonas arsenicoxydans
meh	Methylotenera versatilis
mei	Methylovorus glucosetrophus SIP3-4
mep	Methylovorus sp. MP688
mfa	Methylobacillus flagellatus
nmu	Nitrosospira multiformis
reh	Ralstonia eutropha H16
slt	Sideroxydans lithotrophicus
